# Supplementary material for: A Qualitative Study on Young Men’s Experiences of Intentional Weight-Gain
Source: Int J Environ Res Public Health. 2023 Feb 14;20(4):3320. doi: 10.3390/ijerph20043320 (PMC9964095; doi:10.3390/ijerph20043320)
Supplement: Supplementary file 1 [file ijerph-20-03320-s001.zip]

Archive with 2 entries (2 files):
- Supplementary File S1 - Baseline Topic Guide .pdf
- Supplementary File S2 - Follow-up Topic Guide.pdf
